# Supplementary material for: CBP-HSF2 structural and functional interplay in Rubinstein-Taybi neurodevelopmental disorder
Source: Nat Commun. 2022 Nov 16;13:7002. doi: 10.1038/s41467-022-34476-2 (PMC9668993; doi:10.1038/s41467-022-34476-2)
Supplement: Supplementary file 6 — Source Data [file 41467_2022_34476_MOESM6_ESM.xlsx]

## Sheet: ReadMe
For each file (Figure 1 to 8), a DOI link has been attributed that give access to all the raw data of the main Figures (tables, uncropped western-blot and microscope images)
FIGSHARE LINKS_SOURCE DATA NCOMMS-20-19437A (The DOI becomes active when the item is published).
NB This Excell file contains only raw data for Western Blots

## Sheet: Figure 1
Figure 1	DOI: 10.6084/m9.figshare.20173493

## Sheet: Figure 2
Figure 2	DOI: 10.6084/m9.figshare.20173499

## Sheet: Figure 3
Figure 3	DOI: 10.6084/m9.figshare.20173502
This Figure does not contain any Western blot

## Sheet: Figure 4
Figure 4	DOI: 10.6084/m9.figshare.20173508

## Sheet: Figure 5
Figure 5	DOI: 10.6084/m9.figshare.20173511

## Sheet: Figure 6
Figure 6	DOI: 10.6084/m9.figshare.20173514

## Sheet: Figure 7
Figure 7	DOI: 10.6084/m9.figshare.20173517

## Sheet: Figure 8
Figure 8	DOI: 10.6084/m9.figshare.20222667
